# Supplementary material for: N′-(But-2-enyl­idene)­iso­nicotino­hydrazide
Source: Acta Crystallogr Sect E Struct Rep Online. 2008 Oct 22;64(Pt 11):o2150. doi: 10.1107/S1600536808033266 (PMC2959776; doi:10.1107/S1600536808033266)
Supplement: Supplementary file 2 [file e-64-o2150-Isup2.hkl]

# 
# h,k,l, Fc-squared, Fo-squared, sigma(Fo-squared) and status flag 
# 
data_I
_shelx_title ' W3980_0m in Cc' 
_shelx_refln_list_code          4 
_shelx_F_calc_maximum      149.44 
_exptl_crystal_F_000       400.00 
_reflns_d_resolution_high  0.7502 
 
loop_ 
 _symmetry_equiv_pos_as_xyz 
 'x, y, z' 
 'x, -y, z+1/2' 
 'x+1/2, y+1/2, z' 
 'x+1/2, -y+1/2, z+1/2' 
 
_cell_length_a     9.5779 
_cell_length_b    12.6191 
_cell_length_c     9.2095 
_cell_angle_alpha  90.000 
_cell_angle_beta  113.511 
_cell_angle_gamma  90.000 
 
_shelx_F_squared_multiplier     1.000 
 
loop_ 
 _refln_index_h 
 _refln_index_k 
 _refln_index_l 
 _refln_F_squared_calc 
 _refln_F_squared_meas 
 _refln_F_squared_sigma 
 _refln_observed_status 
   2   0   0      953.40      932.02      8.61 o 
   4   0   0      412.70      436.78      3.30 o 
   6   0   0       49.18       55.17      0.88 o 
   8   0   0      294.51      285.82      5.21 o 
  10   0   0      170.26      179.42      4.33 o 
   1   1   0     3742.07     3800.18     25.72 o 
   3   1   0      296.69      346.77      2.11 o 
   5   1   0       92.54       75.60      0.68 o 
   7   1   0      132.63      127.88      1.68 o 
   9   1   0       62.95       61.38      1.60 o 
  11   1   0       33.60       36.65      1.44 o 
   0   2   0     1112.25     1264.00     10.47 o 
   2   2   0     4054.80     4180.20     46.82 o 
   4   2   0       49.96       57.81      0.52 o 
   6   2   0      478.92      472.00      2.97 o 
   8   2   0        9.75        8.87      0.66 o 
  10   2   0      107.21      108.05      3.66 o 
   1   3   0     6805.53     6709.90     33.11 o 
   3   3   0      736.01      802.61      4.69 o 
   5   3   0      109.12      102.19      0.95 o 
   7   3   0       32.28       30.29      0.68 o 
   9   3   0       69.06       68.35      1.32 o 
  11   3   0       19.49       22.92      1.20 o 
   0   4   0       26.50       20.85      0.37 o 
   2   4   0     4038.08     4238.63     21.38 o 
   4   4   0     1027.95     1087.75      5.91 o 
   6   4   0       76.91       86.99      1.12 o 
   8   4   0        2.41        2.96      0.34 o 
  10   4   0        4.98        2.91      0.82 o 
   1   5   0      101.26      124.66      1.15 o 
   3   5   0      208.29      259.41      1.83 o 
   5   5   0       50.45       43.33      0.61 o 
   7   5   0       35.65       31.69      0.72 o 
   9   5   0       24.82       22.13      0.83 o 
  11   5   0        7.38        7.49      1.19 o 
   0   6   0      741.04      815.20      5.74 o 
   2   6   0      266.96      293.28      1.70 o 
   4   6   0     1079.83     1071.39      5.92 o 
   6   6   0       16.17       17.08      0.92 o 
   8   6   0       22.24       18.19      0.94 o 
  10   6   0        9.14        7.72      0.74 o 
   1   7   0      118.63      123.98      0.92 o 
   3   7   0      187.35      213.58      1.57 o 
   5   7   0       43.64       56.79      1.13 o 
   7   7   0      113.32      110.01      1.73 o 
   9   7   0        8.52        8.79      0.62 o 
   0   8   0       20.46       20.65      0.51 o 
   2   8   0       26.29       21.76      0.44 o 
   4   8   0       71.21       71.32      1.21 o 
   6   8   0       10.47        9.27      0.54 o 
   8   8   0       18.66       19.62      1.29 o 
  10   8   0        1.29        1.03      0.39 o 
   1   9   0       34.46       40.12      0.61 o 
   3   9   0      144.08      149.86      1.53 o 
   5   9   0        4.42        3.69      0.39 o 
   7   9   0       11.25        8.06      0.57 o 
   9   9   0        6.46        6.71      0.70 o 
   0  10   0       41.15       43.71      1.15 o 
   2  10   0      436.82      424.18      3.20 o 
   4  10   0       12.39       11.75      0.57 o 
   6  10   0        1.79        1.22      0.34 o 
   8  10   0       21.80       21.26      0.91 o 
   1  11   0      316.68      310.68      3.06 o 
   3  11   0       14.64       15.10      0.63 o 
   5  11   0        5.20        4.76      0.46 o 
   7  11   0       16.20       17.34      0.81 o 
   0  12   0      169.76      184.06      2.71 o 
   2  12   0      122.76      121.20      2.23 o 
   4  12   0       21.17       20.83      1.01 o 
   6  12   0       25.10       27.66      0.97 o 
   8  12   0       20.99       25.49      1.02 o 
   1  13   0       91.06       92.24      1.55 o 
   3  13   0       22.68       22.51      1.06 o 
   5  13   0       54.07       51.27      1.64 o 
   7  13   0        1.58        1.81      0.53 o 
   0  14   0        9.78       11.17      1.09 o 
   2  14   0       83.01       82.58      1.96 o 
   4  14   0       51.51       55.50      3.45 o 
   6  14   0       21.91       24.12      1.24 o 
   1  15   0        2.33        2.78      0.75 o 
   3  15   0       48.28       48.29      1.63 o 
   5  15   0       45.78       51.96      1.79 o 
   2  16   0        9.19       10.29      1.21 o 
 -11   1   1       18.50       18.95      1.06 o 
  -9   1   1       13.55       13.30      0.60 o 
  -7   1   1       49.12       42.65      0.65 o 
  -5   1   1       76.71       82.58      0.72 o 
  -3   1   1     3786.49     3893.53     20.44 o 
  -1   1   1      731.11      756.03      4.00 o 
   1   1   1     4044.73     4344.90     25.27 o 
   3   1   1      188.23      159.76      1.00 o 
   5   1   1      278.54      257.09      1.60 o 
   7   1   1        5.58        6.65      0.42 o 
   9   1   1       14.28       17.57      1.31 o 
  11   1   1        1.65        1.64      0.59 o 
 -12   2   1        4.15        2.80      0.96 o 
 -10   2   1        1.51        1.70      0.48 o 
  -8   2   1        1.03        0.55      0.24 o 
  -6   2   1      419.02      396.55      2.31 o 
  -4   2   1     1021.46     1038.51      5.07 o 
  -2   2   1    12722.72    13077.05     64.15 o 
   0   2   1     2685.09     2787.16     16.34 o 
   2   2   1      850.65      851.17      8.03 o 
   4   2   1     1038.42     1069.07      7.40 o 
   6   2   1       57.12       59.53      0.88 o 
   8   2   1      113.55      112.94      2.13 o 
  10   2   1       22.26       24.12      1.19 o 
 -11   3   1        9.29        9.87      1.23 o 
  -9   3   1       12.49       11.00      0.50 o 
  -7   3   1       32.85       35.19      0.61 o 
  -5   3   1     2197.38     2236.00     10.59 o 
  -3   3   1     1558.60     1586.23     10.49 o 
  -1   3   1     6082.79     6482.55     33.57 o 
   1   3   1      242.25      241.18      1.67 o 
   3   3   1     3747.79     4009.65     23.88 o 
   5   3   1       25.68       28.03      0.59 o 
   7   3   1       23.77       24.02      0.62 o 
   9   3   1       36.83       40.29      1.36 o 
  11   3   1        4.66        4.12      0.94 o 
 -10   4   1       36.30       35.48      1.27 o 
  -8   4   1       11.89       12.45      0.50 o 
  -6   4   1      485.20      477.52      3.03 o 
  -4   4   1      126.55      110.89      2.07 o 
  -2   4   1      632.28      691.91      5.50 o 
   0   4   1      451.12      416.71      2.33 o 
   2   4   1     1141.11     1349.54      7.33 o 
   4   4   1       97.57       90.01      0.85 o 
   6   4   1        3.30        5.76      0.34 o 
   8   4   1      191.04      188.56      2.01 o 
  10   4   1       19.16       19.96      1.94 o 
 -11   5   1        0.10       -0.37      0.37 o 
  -9   5   1        3.66        3.71      0.43 o 
  -7   5   1      141.91      143.98      1.58 o 
  -5   5   1      275.85      272.27      1.92 o 
  -3   5   1      638.69      638.09      3.35 o 
  -1   5   1      334.61      329.95      1.81 o 
   1   5   1      533.19      502.32      2.61 o 
   3   5   1      242.09      201.02      1.43 o 
   5   5   1      273.02      276.76      2.31 o 
   7   5   1       30.91       31.55      0.74 o 
   9   5   1        3.96        5.41      0.63 o 
 -10   6   1        0.12        0.36      0.44 o 
  -8   6   1       19.41       21.78      0.78 o 
  -6   6   1      155.90      151.31      1.57 o 
  -4   6   1      767.41      792.43      4.51 o 
  -2   6   1       11.47       14.76      0.56 o 
   0   6   1      171.90      182.02      1.56 o 
   2   6   1      693.66      759.86      4.40 o 
   4   6   1       21.75       23.04      0.55 o 
   6   6   1       29.82       33.84      0.74 o 
   8   6   1        0.15        0.34      0.29 o 
  10   6   1        3.43        3.78      0.94 o 
 -11   7   1        1.29        1.59      0.69 o 
  -9   7   1       23.74       23.36      0.88 o 
  -7   7   1       82.91       79.14      1.43 o 
  -5   7   1       51.00       51.52      0.84 o 
  -3   7   1      107.64      111.97      0.89 o 
  -1   7   1       59.11       54.71      0.57 o 
   1   7   1     1515.52     1615.40      7.77 o 
   3   7   1      239.18      240.39      1.73 o 
   5   7   1       18.49       15.32      0.52 o 
   7   7   1      113.37      100.72      1.68 o 
   9   7   1        8.76        7.60      0.69 o 
 -10   8   1        0.00       -0.26      0.46 o 
  -8   8   1       49.94       51.05      1.24 o 
  -6   8   1       29.87       26.91      0.83 o 
  -4   8   1      655.25      626.55      4.34 o 
  -2   8   1       24.09       25.45      0.50 o 
   0   8   1      203.18      216.38      1.43 o 
   2   8   1       61.90       59.04      0.71 o 
   4   8   1       60.12       60.57      1.13 o 
   6   8   1      137.09      132.03      1.92 o 
   8   8   1        7.47        5.89      0.55 o 
  -9   9   1       29.25       32.90      1.10 o 
  -7   9   1       29.87       27.31      0.90 o 
  -5   9   1       67.25       60.81      1.31 o 
  -3   9   1      519.40      483.20      3.54 o 
  -1   9   1      172.44      183.40      1.50 o 
   1   9   1      102.42       96.83      0.88 o 
   3   9   1       35.57       34.02      0.83 o 
   5   9   1       93.78       77.96      1.41 o 
   7   9   1       43.44       48.22      1.23 o 
   9   9   1        4.60        5.26      0.59 o 
  -8  10   1        4.82        6.84      0.78 o 
  -6  10   1       11.33       10.36      0.61 o 
  -4  10   1       21.37       20.83      0.60 o 
  -2  10   1      525.29      528.90      3.39 o 
   0  10   1       74.98       74.77      1.13 o 
   2  10   1       47.17       41.73      1.19 o 
   4  10   1      114.93      103.09      1.88 o 
   6  10   1       58.41       67.37      1.42 o 
   8  10   1       12.06       11.05      0.73 o 
  -9  11   1        7.33        8.78      0.73 o 
  -7  11   1        1.94        1.65      0.39 o 
  -5  11   1        7.56        6.61      0.50 o 
  -3  11   1       86.27       93.98      1.25 o 
  -1  11   1      311.46      331.29      2.76 o 
   1  11   1      196.18      184.99      2.15 o 
   3  11   1       16.06       15.22      0.83 o 
   5  11   1       10.00        8.41      0.61 o 
   7  11   1       56.12       61.18      1.47 o 
  -8  12   1        1.29        1.50      0.43 o 
  -6  12   1       15.27       18.14      1.02 o 
  -4  12   1        9.39       10.20      0.59 o 
  -2  12   1      120.21      122.45      2.18 o 
   0  12   1      146.54      157.39      2.02 o 
   2  12   1        3.85        4.46      1.20 o 
   4  12   1       14.28       13.61      0.87 o 
   6  12   1        0.74        0.58      0.46 o 
  -7  13   1       18.73       21.86      0.95 o 
  -5  13   1       17.92       18.85      1.06 o 
  -3  13   1       59.06       56.37      1.56 o 
  -1  13   1      170.58      171.04      2.21 o 
   1  13   1       13.70       13.47      0.83 o 
   3  13   1       40.62       39.56      1.38 o 
   5  13   1        9.15        9.60      0.83 o 
  -6  14   1        6.30        7.82      1.10 o 
  -4  14   1       25.20       25.34      1.17 o 
  -2  14   1       32.96       37.88      1.32 o 
   0  14   1      166.12      169.09      3.99 o 
   2  14   1       25.68       24.75      1.13 o 
   4  14   1       10.33       10.95      1.03 o 
  -5  15   1       12.66       14.31      1.02 o 
  -3  15   1        6.76        7.28      0.76 o 
  -1  15   1       10.40       10.73      0.80 o 
   1  15   1       12.63       12.87      0.87 o 
   3  15   1       12.78       12.57      0.95 o 
  -2  16   1        8.22        8.34      1.11 o 
   0  16   1       17.81       17.90      1.46 o 
   2  16   1       44.94       47.71      1.64 o 
 -12   0   2       42.66       47.36      2.32 o 
 -10   0   2       11.30       11.03      0.72 o 
  -8   0   2      128.67      128.57      2.15 o 
  -6   0   2       20.51       24.50      0.60 o 
  -4   0   2      261.40      256.76      2.14 o 
  -2   0   2    22332.06    20841.96    193.04 o 
   0   0   2      416.35      460.62      3.28 o 
   2   0   2     2351.81     2488.18     28.16 o 
   4   0   2      185.37      156.86      1.53 o 
   6   0   2       48.21       48.99      1.76 o 
   8   0   2      612.41      599.81      9.26 o 
  10   0   2       29.92       31.57      1.94 o 
 -11   1   2       23.82       24.35      2.70 o 
  -9   1   2       34.43       33.67      0.74 o 
  -7   1   2      181.90      174.44      1.33 o 
  -5   1   2      162.25      159.47      1.12 o 
  -3   1   2     9505.15     9393.35     55.86 o 
  -1   1   2      722.13      850.61      6.65 o 
   1   1   2      681.91      755.00      4.05 o 
   3   1   2      847.64      960.47      5.89 o 
   5   1   2       99.44       96.42      1.22 o 
   7   1   2      230.34      226.01      4.60 o 
   9   1   2        2.16        0.66      0.59 o 
 -12   2   2       23.31       23.88      1.69 o 
 -10   2   2       41.66       43.72      1.07 o 
  -8   2   2       21.53       20.48      0.63 o 
  -6   2   2      103.75      114.14      0.96 o 
  -4   2   2       49.72       55.41      1.26 o 
  -2   2   2     4906.24     4870.73     23.21 o 
   0   2   2      375.52      329.12      2.39 o 
   2   2   2       85.55       84.44      0.73 o 
   4   2   2      464.45      487.47      2.78 o 
   6   2   2       10.94       11.96      0.44 o 
   8   2   2       67.80       66.20      1.68 o 
  10   2   2        2.79        3.16      0.62 o 
 -11   3   2       12.45       11.60      0.85 o 
  -9   3   2        8.55        9.52      0.64 o 
  -7   3   2      179.94      162.93      1.56 o 
  -5   3   2      254.93      259.90      1.75 o 
  -3   3   2     1661.84     1739.90      8.23 o 
  -1   3   2     1536.14     1602.67      8.30 o 
   1   3   2      341.05      274.15      1.71 o 
   3   3   2      291.24      296.41      1.90 o 
   5   3   2      170.88      167.50      1.63 o 
   7   3   2      111.22      110.15      1.39 o 
   9   3   2       41.59       43.43      1.48 o 
 -10   4   2        3.63        4.01      0.46 o 
  -8   4   2       27.52       27.44      0.68 o 
  -6   4   2       63.11       67.62      0.90 o 
  -4   4   2     2110.50     2196.30     10.38 o 
  -2   4   2      195.03      193.41      1.19 o 
   0   4   2       72.38       93.49      0.78 o 
   2   4   2      657.33      726.06      4.05 o 
   4   4   2      130.13      133.05      1.37 o 
   6   4   2      186.26      184.41      2.47 o 
   8   4   2        6.17        4.82      0.62 o 
  10   4   2       12.84       13.38      2.32 o 
 -11   5   2        0.98        0.25      0.44 o 
  -9   5   2       26.77       26.29      0.87 o 
  -7   5   2       61.55       58.19      0.95 o 
  -5   5   2      230.45      225.40      1.48 o 
  -3   5   2      197.53      213.24      1.53 o 
  -1   5   2     1300.88     1367.92      7.24 o 
   1   5   2     1680.65     1819.54      8.63 o 
   3   5   2      129.59      137.07      1.36 o 
   5   5   2      151.99      139.36      1.52 o 
   7   5   2       67.34       62.42      1.08 o 
   9   5   2       16.73       16.72      1.70 o 
 -10   6   2        0.24        0.33      0.33 o 
  -8   6   2      112.60      107.80      2.30 o 
  -6   6   2      609.73      585.75      4.17 o 
  -4   6   2        3.37        4.01      0.86 o 
  -2   6   2      196.07      187.93      1.41 o 
   0   6   2      942.29     1145.92      5.65 o 
   2   6   2       87.29       73.61      0.74 o 
   4   6   2       39.45       34.33      0.82 o 
   6   6   2      215.38      200.01      2.04 o 
   8   6   2        2.76        2.75      0.35 o 
 -11   7   2        2.48        3.06      0.56 o 
  -9   7   2       55.36       54.21      1.29 o 
  -7   7   2       52.89       53.34      1.16 o 
  -5   7   2      173.96      163.51      1.66 o 
  -3   7   2      205.89      206.47      1.40 o 
  -1   7   2      230.95      216.10      1.59 o 
   1   7   2      948.32      993.29      4.98 o 
   3   7   2       60.87       58.17      0.88 o 
   5   7   2      104.59      101.75      1.33 o 
   7   7   2       20.00       20.13      0.79 o 
   9   7   2        8.27       11.67      1.30 o 
 -10   8   2        9.36       10.12      0.70 o 
  -8   8   2       14.95       13.97      0.70 o 
  -6   8   2      231.71      215.41      2.10 o 
  -4   8   2      365.94      371.48      3.04 o 
  -2   8   2      112.56      113.77      1.10 o 
   0   8   2      195.21      184.97      1.46 o 
   2   8   2      261.12      288.07      3.01 o 
   4   8   2       56.78       54.49      0.93 o 
   6   8   2       20.65       21.29      0.81 o 
   8   8   2       14.54       14.78      0.79 o 
  -9   9   2       10.96        9.36      0.70 o 
  -7   9   2        1.71        1.21      0.33 o 
  -5   9   2       15.72       14.88      0.55 o 
  -3   9   2      506.70      513.64      3.30 o 
  -1   9   2      152.09      139.52      1.28 o 
   1   9   2      110.27      123.66      1.31 o 
   3   9   2       40.14       40.27      0.96 o 
   5   9   2      119.31      107.78      2.13 o 
   7   9   2       16.89       18.28      0.83 o 
 -10  10   2       27.99       29.09      1.36 o 
  -8  10   2        0.74        0.39      0.44 o 
  -6  10   2       32.25       33.92      1.29 o 
  -4  10   2      386.22      355.10      3.61 o 
  -2  10   2      370.27      359.76      2.56 o 
   0  10   2       88.74       91.98      1.03 o 
   2  10   2       28.70       22.92      1.33 o 
   4  10   2       20.63       16.22      0.68 o 
   6  10   2       43.61       44.40      1.53 o 
   8  10   2        2.65        2.59      0.59 o 
  -9  11   2       16.61       23.02      1.49 o 
  -7  11   2        5.66        5.27      0.52 o 
  -5  11   2      110.02      110.40      1.76 o 
  -3  11   2       49.87       47.22      0.89 o 
  -1  11   2      450.68      436.67      3.00 o 
   1  11   2       32.88       24.36      0.98 o 
   3  11   2      103.50       89.42      1.96 o 
   5  11   2        7.47        5.79      0.66 o 
   7  11   2        4.62        4.59      0.55 o 
  -8  12   2       34.69       38.30      1.19 o 
  -6  12   2        5.97        5.49      0.52 o 
  -4  12   2      139.63      139.99      1.70 o 
  -2  12   2       30.98       33.69      0.92 o 
   0  12   2      165.28      170.83      3.65 o 
   2  12   2       68.10       57.33      2.54 o 
   4  12   2        5.42        6.95      0.78 o 
   6  12   2       12.15       14.49      1.02 o 
  -7  13   2       45.44       47.83      1.31 o 
  -5  13   2       28.18       30.34      0.99 o 
  -3  13   2       20.62       20.00      1.13 o 
  -1  13   2      102.57      106.05      1.68 o 
   1  13   2      172.45      167.52      2.86 o 
   3  13   2       19.94       18.30      0.99 o 
   5  13   2       15.15       15.39      1.06 o 
  -6  14   2       36.16       41.86      2.54 o 
  -4  14   2       24.07       24.36      1.14 o 
  -2  14   2       56.27       59.60      1.58 o 
   0  14   2       10.50       10.11      1.12 o 
   2  14   2       71.18       77.25      3.33 o 
   4  14   2        6.53        9.56      1.25 o 
  -5  15   2       16.39       14.71      1.01 o 
  -3  15   2        3.70        3.23      0.92 o 
  -1  15   2        8.35        6.17      0.96 o 
   1  15   2        8.71        7.02      0.75 o 
   3  15   2       48.31       50.13      1.71 o 
   0  16   2        0.35       -0.25      0.61 o 
   2  16   2       10.77       10.81      0.92 o 
 -11   1   3        2.88        2.99      0.43 o 
  -9   1   3       24.34       21.28      0.63 o 
  -7   1   3       60.30       69.15      0.76 o 
  -5   1   3      481.52      495.79      2.72 o 
  -3   1   3      327.36      296.48      1.69 o 
  -1   1   3     1199.93     1172.72      5.63 o 
   1   1   3      291.37      300.62      1.54 o 
   3   1   3      203.89      203.51      1.22 o 
   5   1   3       43.64       39.10      0.86 o 
   7   1   3       43.65       39.15      1.31 o 
   9   1   3       37.06       37.39      1.79 o 
 -12   2   3        2.36        2.57      0.84 o 
 -10   2   3       18.93       16.91      0.60 o 
  -8   2   3      135.07      135.08      1.33 o 
  -6   2   3      106.80      112.73      1.16 o 
  -4   2   3     1801.11     1871.03      8.89 o 
  -2   2   3      737.89      672.28      3.38 o 
   0   2   3      673.61      740.69      3.37 o 
   2   2   3      146.58      163.47      1.23 o 
   4   2   3      123.63      125.06      1.31 o 
   6   2   3      733.85      725.84      5.88 o 
   8   2   3       86.97       82.09      2.43 o 
  10   2   3        3.37        4.50      1.02 o 
 -11   3   3       17.05       17.24      0.94 o 
  -9   3   3       28.00       30.03      0.74 o 
  -7   3   3        5.24        6.88      0.34 o 
  -5   3   3      602.33      638.46      6.15 o 
  -3   3   3      172.09      201.28      1.86 o 
  -1   3   3      298.01      360.87      2.11 o 
   1   3   3      473.79      514.45      3.00 o 
   3   3   3      330.85      352.17      2.64 o 
   5   3   3      429.33      430.48      3.26 o 
   7   3   3       46.48       44.85      1.59 o 
   9   3   3       14.89       14.64      1.45 o 
 -12   4   3        1.44        1.51      0.56 o 
 -10   4   3        9.68       10.48      0.62 o 
  -8   4   3      270.09      264.87      2.40 o 
  -6   4   3       23.48       26.58      0.45 o 
  -4   4   3      864.98      900.37      4.55 o 
  -2   4   3     1093.97     1178.36      5.67 o 
   0   4   3     1568.30     1572.23      8.14 o 
   2   4   3      377.07      359.18      2.29 o 
   4   4   3       25.77       21.55      0.57 o 
   6   4   3      110.69      101.40      1.34 o 
   8   4   3       26.37       27.27      1.18 o 
 -11   5   3        1.57        0.90      0.41 o 
  -9   5   3       46.29       50.89      1.19 o 
  -7   5   3      295.37      291.15      2.91 o 
  -5   5   3      548.08      575.16      3.53 o 
  -3   5   3      315.07      350.46      2.29 o 
  -1   5   3      257.94      331.79      2.16 o 
   1   5   3       57.94       59.31      0.67 o 
   3   5   3        7.04        9.15      0.39 o 
   5   5   3      219.79      202.55      2.51 o 
   7   5   3       28.87       30.80      0.95 o 
   9   5   3        3.26        2.49      0.57 o 
 -10   6   3       11.66       12.60      0.72 o 
  -8   6   3       94.42       93.61      1.32 o 
  -6   6   3      372.70      362.53      3.34 o 
  -4   6   3       75.15       70.93      0.83 o 
  -2   6   3        4.82        3.91      0.20 o 
   0   6   3       74.29       72.70      0.67 o 
   2   6   3      145.61      138.45      1.41 o 
   4   6   3      345.33      339.83      3.29 o 
   6   6   3        0.28        0.27      0.22 o 
   8   6   3        2.80        2.34      0.53 o 
 -11   7   3        2.93        4.60      0.92 o 
  -9   7   3       36.09       32.61      1.02 o 
  -7   7   3      101.69      101.42      1.37 o 
  -5   7   3       82.35       76.62      1.22 o 
  -3   7   3        4.34        7.51      0.39 o 
  -1   7   3      741.95      824.27      4.73 o 
   1   7   3       47.21       58.73      0.72 o 
   3   7   3      144.82      155.27      1.63 o 
   5   7   3       32.18       27.81      0.77 o 
   7   7   3       14.28       15.79      0.71 o 
 -10   8   3        6.19        6.11      0.59 o 
  -8   8   3       24.63       22.50      0.85 o 
  -6   8   3      528.13      522.04      3.97 o 
  -4   8   3      266.79      238.62      1.88 o 
  -2   8   3       58.69       61.85      0.80 o 
   0   8   3       91.99       84.69      0.92 o 
   2   8   3      210.08      202.41      1.90 o 
   4   8   3      126.43      115.26      1.45 o 
   6   8   3       11.10        8.98      0.59 o 
   8   8   3        1.60        2.04      0.58 o 
  -9   9   3        7.34        5.83      0.56 o 
  -7   9   3       32.06       30.84      0.95 o 
  -5   9   3      370.94      350.61      4.62 o 
  -3   9   3       37.72       36.51      0.58 o 
  -1   9   3       29.64       23.31      0.51 o 
   1   9   3       28.29       29.35      1.19 o 
   3   9   3       31.25       32.39      0.74 o 
   5   9   3       62.15       66.27      1.37 o 
   7   9   3        1.32        1.01      0.39 o 
 -10  10   3        6.89        8.39      0.78 o 
  -8  10   3        9.39        8.66      0.62 o 
  -6  10   3       74.23       72.08      1.19 o 
  -4  10   3      265.71      274.92      2.48 o 
  -2  10   3       15.77       16.28      0.48 o 
   0  10   3      125.76      109.66      2.21 o 
   2  10   3        3.49        2.44      0.43 o 
   4  10   3      148.22      157.43      2.77 o 
   6  10   3        8.41        9.27      0.64 o 
  -9  11   3       19.01       18.97      0.89 o 
  -7  11   3        2.24        1.20      0.49 o 
  -5  11   3        1.34        0.84      0.26 o 
  -3  11   3      293.97      296.25      2.77 o 
  -1  11   3      223.23      220.77      2.13 o 
   1  11   3       21.26       20.59      1.17 o 
   3  11   3       10.08        7.42      0.83 o 
   5  11   3       33.34       34.70      2.17 o 
   7  11   3        0.52        1.35      0.56 o 
  -8  12   3       31.63       35.02      1.15 o 
  -6  12   3       17.81       15.45      0.75 o 
  -4  12   3       16.97       15.42      0.92 o 
  -2  12   3       58.66       60.13      0.94 o 
   0  12   3       36.77       35.41      2.15 o 
   2  12   3       61.82       58.16      1.62 o 
   4  12   3        2.93        2.39      0.56 o 
   6  12   3        4.77        4.51      0.71 o 
  -7  13   3       12.28       12.81      1.01 o 
  -5  13   3       21.99       24.79      0.90 o 
  -3  13   3       30.68       28.74      0.92 o 
  -1  13   3       16.12       15.89      0.89 o 
   1  13   3       52.58       48.56      1.51 o 
   3  13   3        3.69        4.22      1.21 o 
   5  13   3        1.30        2.77      1.35 o 
  -6  14   3        8.55        9.39      0.86 o 
  -4  14   3       12.35       11.28      0.67 o 
  -2  14   3       88.68       86.04      2.80 o 
   0  14   3        3.68        4.22      0.61 o 
   2  14   3        2.03        2.64      0.59 o 
   4  14   3        5.47        7.03      0.83 o 
  -5  15   3        8.87        8.79      0.86 o 
  -3  15   3       76.22       84.53      2.82 o 
  -1  15   3        1.75        2.51      0.75 o 
   1  15   3        0.36       -0.12      0.44 o 
   3  15   3        8.07        7.61      1.30 o 
  -2  16   3        6.58        6.42      1.05 o 
   0  16   3       25.48       25.61      1.74 o 
 -12   0   4       33.54       34.05      1.45 o 
 -10   0   4       58.65       53.08      2.34 o 
  -8   0   4       53.97       56.67      1.04 o 
  -6   0   4      135.14      126.52      1.50 o 
  -4   0   4       35.99       47.30      0.76 o 
  -2   0   4      454.96      419.07      3.24 o 
   0   0   4     3072.55     3291.61     21.82 o 
   2   0   4      613.63      693.29      4.29 o 
   4   0   4      175.20      161.42      1.72 o 
   6   0   4      654.84      644.20      9.66 o 
   8   0   4      104.31       97.69      3.22 o 
 -11   1   4        3.06        2.91      0.42 o 
  -9   1   4       28.55       26.00      0.59 o 
  -7   1   4       12.55       13.00      0.37 o 
  -5   1   4     2468.79     2492.97     16.72 o 
  -3   1   4       17.52       18.57      0.33 o 
  -1   1   4       12.91       15.15      0.71 o 
   1   1   4     1276.82     1437.40      6.33 o 
   3   1   4      125.54      133.71      1.05 o 
   5   1   4      315.84      299.70      3.80 o 
   7   1   4        3.77        2.46      0.70 o 
   9   1   4       21.29       22.60      1.23 o 
 -12   2   4       12.96       13.14      1.55 o 
 -10   2   4       73.36       74.67      1.20 o 
  -8   2   4       24.17       23.74      0.49 o 
  -6   2   4      495.94      476.77      2.82 o 
  -4   2   4      963.13     1001.85      5.02 o 
  -2   2   4       70.10       97.92      0.78 o 
   0   2   4     1213.43     1335.65      5.90 o 
   2   2   4      369.91      419.37      2.64 o 
   4   2   4       29.86       30.72      1.00 o 
   6   2   4      120.04      113.13      4.12 o 
   8   2   4       24.06       22.90      1.28 o 
 -11   3   4       19.50       19.42      1.01 o 
  -9   3   4      102.35       97.50      1.34 o 
  -7   3   4       17.44       14.72      0.39 o 
  -5   3   4       21.45       21.09      0.39 o 
  -3   3   4      684.75      769.28      4.30 o 
  -1   3   4      316.92      317.14      1.69 o 
   1   3   4      262.02      222.62      1.61 o 
   3   3   4       97.52       89.70      1.11 o 
   5   3   4      166.45      164.24      2.08 o 
   7   3   4       56.41       56.66      1.63 o 
   9   3   4        5.11        4.77      0.69 o 
 -12   4   4        2.41        2.12      0.55 o 
 -10   4   4       58.92       62.85      1.14 o 
  -8   4   4       96.27       96.19      1.31 o 
  -6   4   4      264.15      275.31      2.06 o 
  -4   4   4      258.35      236.91      1.53 o 
  -2   4   4       54.01       55.00      0.60 o 
   0   4   4       93.88      102.06      0.82 o 
   2   4   4      267.07      264.18      2.19 o 
   4   4   4     1238.36     1190.08      7.59 o 
   6   4   4        6.96        6.61      0.54 o 
   8   4   4        0.47        0.42      0.43 o 
 -11   5   4        4.66        4.74      0.54 o 
  -9   5   4        6.51        6.26      0.57 o 
  -7   5   4      127.98      130.78      1.53 o 
  -5   5   4      139.36      128.80      1.23 o 
  -3   5   4      284.62      303.17      2.35 o 
  -1   5   4      720.18      784.85      3.71 o 
   1   5   4       47.37       44.29      0.62 o 
   3   5   4      388.84      396.09      3.08 o 
   5   5   4       12.96       12.63      0.52 o 
   7   5   4       29.26       29.57      1.19 o 
 -10   6   4       18.29       19.52      0.84 o 
  -8   6   4      178.25      188.33      2.02 o 
  -6   6   4      132.89      132.91      1.32 o 
  -4   6   4       32.09       29.96      0.56 o 
  -2   6   4      261.21      281.05      1.80 o 
   0   6   4      294.89      314.02      2.15 o 
   2   6   4      963.80      863.03      5.69 o 
   4   6   4       90.88       82.16      1.20 o 
   6   6   4       22.69       20.52      0.79 o 
   8   6   4       11.41        9.83      0.82 o 
 -11   7   4        4.26        3.71      0.63 o 
  -9   7   4       20.28       21.40      0.85 o 
  -7   7   4      208.60      209.65      2.13 o 
  -5   7   4        4.29        4.43      0.26 o 
  -3   7   4      111.84      126.36      1.09 o 
  -1   7   4      579.14      583.24      3.58 o 
   1   7   4      113.44      117.54      1.32 o 
   3   7   4      127.36      136.07      1.57 o 
   5   7   4       38.15       40.40      0.91 o 
   7   7   4       19.43       19.00      0.83 o 
 -10   8   4       11.56       10.41      0.71 o 
  -8   8   4       58.46       56.61      1.09 o 
  -6   8   4      233.23      232.01      2.26 o 
  -4   8   4       17.94       18.16      0.48 o 
  -2   8   4      275.26      285.26      1.91 o 
   0   8   4       75.11       72.21      1.02 o 
   2   8   4       82.33       82.32      1.15 o 
   4   8   4      141.00      134.76      2.48 o 
   6   8   4       13.00       12.76      0.60 o 
  -9   9   4        1.14        1.99      0.44 o 
  -7   9   4       31.26       28.57      0.77 o 
  -5   9   4      164.89      169.74      1.84 o 
  -3   9   4       94.63       89.02      0.95 o 
  -1   9   4      101.92       89.73      1.19 o 
   1   9   4       12.10       13.22      0.79 o 
   3   9   4      156.84      143.51      2.58 o 
   5   9   4       43.21       46.94      2.10 o 
   7   9   4       34.14       39.25      1.22 o 
 -10  10   4       12.77       11.83      1.28 o 
  -8  10   4       25.20       27.04      0.97 o 
  -6  10   4       18.58       16.31      0.65 o 
  -4  10   4       64.84       65.96      0.85 o 
  -2  10   4       35.28       37.95      0.70 o 
   0  10   4       41.42       36.39      0.92 o 
   2  10   4       78.38       72.08      1.36 o 
   4  10   4       51.65       53.97      1.62 o 
   6  10   4        9.61        9.45      1.00 o 
  -9  11   4        6.05        6.32      0.59 o 
  -7  11   4       32.11       35.70      1.08 o 
  -5  11   4        7.56        8.97      0.49 o 
  -3  11   4      144.82      144.82      1.35 o 
  -1  11   4       28.47       26.61      0.82 o 
   1  11   4       64.01       61.32      1.32 o 
   3  11   4        4.66        4.01      0.61 o 
   5  11   4        0.13       -0.08      0.43 o 
  -8  12   4        8.19        7.88      0.76 o 
  -6  12   4       29.64       26.77      0.81 o 
  -4  12   4       59.47       52.13      1.02 o 
  -2  12   4        7.40        8.30      0.54 o 
   0  12   4       39.55       37.12      2.10 o 
   2  12   4        6.14        5.66      0.66 o 
   4  12   4        0.95        0.53      0.49 o 
  -7  13   4       27.65       30.09      1.07 o 
  -5  13   4        0.86        0.83      0.31 o 
  -3  13   4       12.32       13.65      0.69 o 
  -1  13   4       57.34       56.04      1.61 o 
   1  13   4        2.62        3.71      0.60 o 
   3  13   4       39.55       42.49      2.15 o 
  -6  14   4       14.68       15.03      0.81 o 
  -4  14   4        6.98        7.65      0.75 o 
  -2  14   4       16.83       16.56      1.38 o 
   0  14   4        2.01        1.91      0.54 o 
   2  14   4        1.06        0.36      0.45 o 
  -5  15   4       12.41       12.10      1.22 o 
  -3  15   4        5.48        7.67      1.07 o 
  -1  15   4       14.02       15.51      1.40 o 
   1  15   4       14.41       12.03      0.95 o 
 -11   1   5       11.45       11.84      0.65 o 
  -9   1   5        7.89        7.21      0.36 o 
  -7   1   5      362.15      361.23      2.31 o 
  -5   1   5       58.66       72.58      0.76 o 
  -3   1   5      148.82      141.60      1.34 o 
  -1   1   5      234.29      314.64      1.90 o 
   1   1   5       86.12      114.43      1.01 o 
   3   1   5      381.20      361.52      2.47 o 
   5   1   5       25.97       24.54      1.03 o 
   7   1   5       40.92       40.34      1.45 o 
 -12   2   5       16.56       16.60      0.98 o 
 -10   2   5       38.55       38.16      0.87 o 
  -8   2   5        3.63        2.83      0.24 o 
  -6   2   5       65.02       60.22      0.72 o 
  -4   2   5        4.33        4.92      0.25 o 
  -2   2   5      765.61      812.68      4.19 o 
   0   2   5      127.08      147.51      1.10 o 
   2   2   5       16.23       13.43      0.36 o 
   4   2   5      310.42      319.75      2.87 o 
   6   2   5       74.56       63.73      1.70 o 
   8   2   5        8.28        8.00      2.23 o 
 -11   3   5        1.33        1.72      0.47 o 
  -9   3   5       24.81       24.96      0.70 o 
  -7   3   5      229.47      217.76      1.82 o 
  -5   3   5      110.89      118.75      1.02 o 
  -3   3   5      483.53      465.26      2.88 o 
  -1   3   5        8.32        6.44      0.29 o 
   1   3   5      290.75      284.18      1.84 o 
   3   3   5      483.28      459.76      3.59 o 
   5   3   5      281.06      268.70      2.98 o 
   7   3   5        2.63        2.61      0.53 o 
 -12   4   5        1.83        1.43      0.56 o 
 -10   4   5       21.92       21.80      0.70 o 
  -8   4   5       56.07       57.82      1.01 o 
  -6   4   5      114.71      106.38      1.05 o 
  -4   4   5      538.12      630.33      3.85 o 
  -2   4   5       11.12       13.24      0.32 o 
   0   4   5      186.51      159.39      1.23 o 
   2   4   5       24.27       31.34      0.86 o 
   4   4   5       99.51      101.02      1.60 o 
   6   4   5       12.62       11.01      0.81 o 
   8   4   5        2.37        4.21      0.68 o 
 -11   5   5       29.30       28.65      1.02 o 
  -9   5   5       82.54       79.01      1.27 o 
  -7   5   5       63.73       70.62      0.97 o 
  -5   5   5       27.84       25.94      0.55 o 
  -3   5   5      197.75      192.73      1.58 o 
  -1   5   5      171.44      150.67      1.43 o 
   1   5   5      157.56      169.27      1.68 o 
   3   5   5      482.08      470.57      3.63 o 
   5   5   5       36.72       35.70      0.99 o 
   7   5   5       20.67       21.54      1.09 o 
 -10   6   5       12.50       11.17      0.58 o 
  -8   6   5       84.61       78.76      1.25 o 
  -6   6   5       54.76       57.68      0.86 o 
  -4   6   5       26.72       26.85      0.56 o 
  -2   6   5        2.58        1.20      0.17 o 
   0   6   5      206.40      197.21      1.38 o 
   2   6   5      840.44      824.57      5.61 o 
   4   6   5       23.52       23.62      0.69 o 
   6   6   5        3.45        2.65      0.43 o 
 -11   7   5        1.87        1.46      0.43 o 
  -9   7   5       31.58       33.12      1.37 o 
  -7   7   5       20.56       21.63      0.66 o 
  -5   7   5       28.64       28.80      0.61 o 
  -3   7   5      133.13      119.74      1.23 o 
  -1   7   5      146.21      129.43      1.28 o 
   1   7   5      225.97      233.15      2.91 o 
   3   7   5       84.90       85.38      1.27 o 
   5   7   5       13.76       14.88      0.62 o 
   7   7   5       72.75       86.20      2.16 o 
 -10   8   5        1.40        1.73      0.45 o 
  -8   8   5       29.70       28.62      0.83 o 
  -6   8   5       58.87       60.70      1.06 o 
  -4   8   5       14.19       12.57      0.46 o 
  -2   8   5      263.30      247.19      1.99 o 
   0   8   5      110.31      104.38      1.59 o 
   2   8   5       66.25       70.50      2.35 o 
   4   8   5       26.75       27.81      0.78 o 
   6   8   5       19.40       22.28      0.91 o 
  -9   9   5       20.10       22.27      1.22 o 
  -7   9   5       34.61       36.47      0.88 o 
  -5   9   5       16.95       16.59      0.51 o 
  -3   9   5      250.32      228.67      1.75 o 
  -1   9   5        2.82        3.03      0.40 o 
   1   9   5      147.82      146.68      2.03 o 
   3   9   5       20.60       23.14      0.85 o 
   5   9   5       39.87       45.69      1.24 o 
 -10  10   5        0.05       -0.05      0.37 o 
  -8  10   5       49.44       51.64      1.12 o 
  -6  10   5        1.90        1.58      0.34 o 
  -4  10   5       74.83       75.54      1.06 o 
  -2  10   5       15.87       12.63      0.46 o 
   0  10   5       90.07       89.32      1.55 o 
   2  10   5       21.48       28.51      0.92 o 
   4  10   5       16.85       15.93      0.78 o 
   6  10   5        6.33        8.34      1.11 o 
  -9  11   5        3.05        3.71      0.54 o 
  -7  11   5       22.47       21.52      0.75 o 
  -5  11   5        0.17        0.01      0.22 o 
  -3  11   5       26.12       23.42      0.61 o 
  -1  11   5      114.81      109.59      1.76 o 
   1  11   5       13.37       14.84      0.72 o 
   3  11   5        3.61        4.99      0.68 o 
   5  11   5       32.90       35.03      2.11 o 
  -8  12   5        9.89        8.34      0.67 o 
  -6  12   5       14.67       15.13      0.67 o 
  -4  12   5       58.22       56.21      1.29 o 
  -2  12   5       30.85       30.42      0.80 o 
   0  12   5       43.43       42.34      1.13 o 
   2  12   5       21.94       22.62      1.17 o 
   4  12   5       12.05       14.58      2.10 o 
  -7  13   5        3.91        4.21      0.54 o 
  -5  13   5       54.96       60.19      1.21 o 
  -3  13   5       32.14       33.90      1.26 o 
  -1  13   5        9.66        8.68      0.95 o 
   1  13   5        4.41        4.59      0.68 o 
   3  13   5       12.27       13.34      1.03 o 
  -6  14   5       22.79       24.89      0.86 o 
  -4  14   5        0.98        1.30      0.75 o 
  -2  14   5       11.02       10.86      0.68 o 
   0  14   5        0.97        0.53      0.45 o 
   2  14   5        4.62        2.70      0.98 o 
  -3  15   5       10.35       14.32      1.38 o 
  -1  15   5        2.93        2.62      0.74 o 
 -12   0   6       27.88       26.14      1.65 o 
 -10   0   6       26.82       26.21      1.42 o 
  -8   0   6       45.86       46.88      1.07 o 
  -6   0   6       25.16       24.29      0.68 o 
  -4   0   6       43.76       34.21      0.75 o 
  -2   0   6      416.53      404.48      3.40 o 
   0   0   6      249.55      248.14      2.36 o 
   2   0   6       69.30       66.80      1.44 o 
   4   0   6       78.94       84.43      2.63 o 
   6   0   6        0.87        1.30      0.69 o 
 -11   1   6       11.58       11.25      0.64 o 
  -9   1   6        9.09        8.64      0.40 o 
  -7   1   6      167.03      169.29      1.41 o 
  -5   1   6       47.01       42.87      0.60 o 
  -3   1   6      205.27      190.76      1.40 o 
  -1   1   6      103.72      122.19      1.18 o 
   1   1   6       62.80       46.84      0.70 o 
   3   1   6      317.44      278.77      4.17 o 
   5   1   6       11.81       10.03      1.44 o 
   7   1   6        3.72        4.49      0.69 o 
 -12   2   6       16.16       14.44      0.75 o 
 -10   2   6        3.06        3.75      0.37 o 
  -8   2   6      104.67      103.70      1.22 o 
  -6   2   6       60.82       67.88      0.80 o 
  -4   2   6       65.18       56.93      0.69 o 
  -2   2   6      814.39      824.15      4.34 o 
   0   2   6       19.20       22.35      0.52 o 
   2   2   6       63.56       63.63      0.87 o 
   4   2   6      143.24      130.95      1.58 o 
   6   2   6       19.57       20.80      2.53 o 
 -11   3   6       11.66        9.73      0.54 o 
  -9   3   6       30.09       26.77      0.73 o 
  -7   3   6       28.69       27.05      0.61 o 
  -5   3   6       68.40       73.66      0.82 o 
  -3   3   6       13.52       12.30      0.35 o 
  -1   3   6      324.53      301.40      1.94 o 
   1   3   6       92.49       93.73      0.96 o 
   3   3   6      108.03      102.80      2.33 o 
   5   3   6        5.00        4.50      0.76 o 
   7   3   6        8.95        9.87      0.88 o 
 -12   4   6        4.77        3.75      0.45 o 
 -10   4   6       24.56       23.92      0.75 o 
  -8   4   6       78.48       72.22      1.10 o 
  -6   4   6       48.50       53.60      0.82 o 
  -4   4   6       21.33       23.55      0.53 o 
  -2   4   6       82.46       82.60      0.84 o 
   0   4   6      313.34      315.14      2.07 o 
   2   4   6      510.36      512.39      3.39 o 
   4   4   6        0.84        0.32      0.24 o 
   6   4   6        8.87       10.32      0.82 o 
 -11   5   6       13.20       13.55      0.78 o 
  -9   5   6       48.69       48.40      1.01 o 
  -7   5   6       83.84       85.82      1.11 o 
  -5   5   6       26.58       25.37      0.57 o 
  -3   5   6       30.33       31.99      0.61 o 
  -1   5   6       53.15       48.49      0.79 o 
   1   5   6     1050.64     1055.17      6.48 o 
   3   5   6       18.25       18.54      0.55 o 
   5   5   6        0.20        0.25      0.32 o 
   7   5   6        6.67        5.89      1.81 o 
 -10   6   6        3.81        2.60      0.38 o 
  -8   6   6       73.19       66.33      1.17 o 
  -6   6   6      104.74       92.92      1.15 o 
  -4   6   6       78.51       72.70      0.96 o 
  -2   6   6       16.82       15.43      0.53 o 
   0   6   6      656.48      634.74      4.50 o 
   2   6   6      221.33      236.08      2.03 o 
   4   6   6       21.62       21.99      0.83 o 
   6   6   6        9.07       11.31      1.06 o 
 -11   7   6        2.74        3.64      0.53 o 
  -9   7   6       50.71       55.75      1.15 o 
  -7   7   6       26.43       26.87      0.75 o 
  -5   7   6       70.76       64.92      1.01 o 
  -3   7   6        5.38        3.25      0.27 o 
  -1   7   6      166.26      155.24      1.51 o 
   1   7   6      214.16      211.46      2.15 o 
   3   7   6       64.29       66.31      1.17 o 
   5   7   6        2.90        4.24      0.49 o 
 -10   8   6       29.79       35.04      1.00 o 
  -8   8   6       21.46       20.14      0.70 o 
  -6   8   6       20.23       16.99      0.53 o 
  -4   8   6       79.19       63.76      0.95 o 
  -2   8   6      121.75      129.93      1.39 o 
   0   8   6      484.96      489.98      3.83 o 
   2   8   6      237.58      241.78      2.88 o 
   4   8   6       12.77       10.16      0.66 o 
   6   8   6       27.30       32.10      1.39 o 
  -9   9   6       52.67       52.87      1.39 o 
  -7   9   6        1.04        1.52      0.31 o 
  -5   9   6       14.76       13.49      0.62 o 
  -3   9   6      177.84      167.39      1.66 o 
  -1   9   6      150.14      138.96      1.69 o 
   1   9   6       45.82       43.56      1.12 o 
   3   9   6       40.30       39.45      1.17 o 
   5   9   6      114.41      125.73      2.70 o 
  -8  10   6       17.68       19.86      0.75 o 
  -6  10   6       17.49       16.65      0.57 o 
  -4  10   6       44.32       42.27      0.93 o 
  -2  10   6      201.87      187.91      2.05 o 
   0  10   6       32.57       31.49      0.83 o 
   2  10   6       12.15       12.83      0.73 o 
   4  10   6       20.80       20.60      0.92 o 
  -9  11   6        0.08        0.39      0.39 o 
  -7  11   6        5.58        6.94      0.55 o 
  -5  11   6        7.40        7.91      0.49 o 
  -3  11   6       26.06       26.48      0.68 o 
  -1  11   6        3.27        2.75      0.53 o 
   1  11   6        1.83        2.25      0.42 o 
   3  11   6        3.20        4.48      0.55 o 
  -8  12   6        2.20        2.49      0.42 o 
  -6  12   6       45.80       50.21      1.11 o 
  -4  12   6       96.65      100.00      2.00 o 
  -2  12   6       11.34       11.12      0.56 o 
   0  12   6       17.08       18.73      0.64 o 
   2  12   6        5.88        7.55      0.80 o 
  -7  13   6        3.46        3.84      0.46 o 
  -5  13   6        3.58        3.85      0.44 o 
  -3  13   6        7.64        6.38      0.76 o 
  -1  13   6        4.39        3.60      0.41 o 
   1  13   6       15.69       17.06      1.10 o 
  -4  14   6        2.07        2.28      0.57 o 
  -2  14   6        0.78        0.53      0.36 o 
   0  14   6        9.13       10.41      0.85 o 
 -11   1   7        3.16        3.39      0.54 o 
  -9   1   7       23.37       22.35      0.61 o 
  -7   1   7       19.15       19.09      0.54 o 
  -5   1   7      186.92      186.82      1.49 o 
  -3   1   7      145.36      131.94      1.17 o 
  -1   1   7       35.94       42.40      0.77 o 
   1   1   7      226.46      194.18      1.96 o 
   3   1   7       39.20       35.22      1.57 o 
   5   1   7        8.79        8.97      0.79 o 
 -12   2   7        5.32        5.68      0.67 o 
 -10   2   7        9.11        9.96      0.52 o 
  -8   2   7        6.52        6.40      0.37 o 
  -6   2   7      110.82      106.70      1.08 o 
  -4   2   7      359.72      352.00      2.29 o 
  -2   2   7      255.00      243.27      1.74 o 
   0   2   7      124.73      125.57      1.29 o 
   2   2   7       18.43       17.13      0.70 o 
   4   2   7       41.77       42.33      1.40 o 
   6   2   7        7.15        7.25      0.80 o 
 -11   3   7        3.65        3.28      0.42 o 
  -9   3   7       19.86       17.23      0.56 o 
  -7   3   7       30.75       32.94      0.69 o 
  -5   3   7       10.91        8.82      0.38 o 
  -3   3   7      149.30      148.78      1.26 o 
  -1   3   7       70.32       59.07      0.85 o 
   1   3   7      170.75      167.91      1.80 o 
   3   3   7       29.70       26.87      0.97 o 
   5   3   7       13.22       13.52      0.93 o 
 -12   4   7        3.00        2.33      0.41 o 
 -10   4   7       32.73       32.19      0.89 o 
  -8   4   7        1.17        0.65      0.23 o 
  -6   4   7       11.44       11.04      0.44 o 
  -4   4   7       65.80       72.38      0.97 o 
  -2   4   7      350.75      343.07      2.50 o 
   0   4   7       49.16       47.56      0.79 o 
   2   4   7        1.15        0.88      0.26 o 
   4   4   7        4.62        3.56      0.39 o 
   6   4   7       44.96       56.10      1.80 o 
 -11   5   7        5.22        5.25      0.49 o 
  -9   5   7       17.20       16.56      0.66 o 
  -7   5   7        3.30        2.99      0.30 o 
  -5   5   7       11.15       11.72      0.44 o 
  -3   5   7      118.02      112.54      1.24 o 
  -1   5   7      632.44      643.61      4.66 o 
   1   5   7       73.53       76.22      1.06 o 
   3   5   7        8.12        7.69      0.47 o 
   5   5   7       16.89       14.92      1.43 o 
 -10   6   7        8.75        8.20      0.56 o 
  -8   6   7       10.01        9.22      0.51 o 
  -6   6   7       18.07       16.98      0.53 o 
  -4   6   7        5.96        6.65      0.36 o 
  -2   6   7       70.48       69.99      1.35 o 
   0   6   7      299.51      303.34      3.15 o 
   2   6   7       56.14       55.83      1.32 o 
   4   6   7       17.22       17.17      0.68 o 
 -11   7   7       23.79       25.88      0.94 o 
  -9   7   7        2.77        2.25      0.39 o 
  -7   7   7       28.93       24.72      0.66 o 
  -5   7   7      103.81       87.48      1.16 o 
  -3   7   7        9.13        9.80      0.49 o 
  -1   7   7       81.19       83.20      1.28 o 
   1   7   7       63.94       66.02      1.16 o 
   3   7   7       21.28       20.81      0.86 o 
   5   7   7       46.12       54.10      1.50 o 
 -10   8   7        5.22        6.79      0.58 o 
  -8   8   7        0.32        0.28      0.27 o 
  -6   8   7        4.90        4.14      0.35 o 
  -4   8   7      156.85      147.75      1.98 o 
  -2   8   7       72.53       73.74      1.07 o 
   0   8   7       19.58       20.03      0.68 o 
   2   8   7       10.71       10.01      0.61 o 
   4   8   7       52.28       54.45      2.45 o 
  -9   9   7       12.22       13.24      0.66 o 
  -7   9   7        5.56        4.67      0.43 o 
  -5   9   7       53.31       52.69      0.93 o 
  -3   9   7       38.21       32.87      0.84 o 
  -1   9   7       46.13       45.78      1.00 o 
   1   9   7       31.56       29.14      1.09 o 
   3   9   7       11.66       11.03      0.69 o 
  -8  10   7        9.30        8.92      0.87 o 
  -6  10   7       69.67       70.69      1.52 o 
  -4  10   7        4.67        5.05      0.43 o 
  -2  10   7       18.04       16.02      0.83 o 
   0  10   7        1.92        3.57      0.66 o 
   2  10   7       28.51       27.24      0.87 o 
  -7  11   7        0.91        0.44      0.31 o 
  -5  11   7       61.29       53.15      1.14 o 
  -3  11   7       55.73       50.38      1.28 o 
  -1  11   7       27.87       27.51      0.83 o 
   1  11   7        0.48        0.29      0.28 o 
  -6  12   7       36.48       35.23      1.16 o 
  -4  12   7       15.78       15.70      0.80 o 
  -2  12   7        8.61        8.47      0.54 o 
   0  12   7        8.28        7.89      0.54 o 
  -5  13   7        0.68        1.24      0.60 o 
  -3  13   7        6.97        7.36      0.90 o 
  -1  13   7        0.83        0.38      0.30 o 
 -12   0   8        6.54        8.47      1.07 o 
 -10   0   8       11.53       10.76      0.79 o 
  -8   0   8       68.89       74.60      1.40 o 
  -6   0   8      289.10      309.58      3.14 o 
  -4   0   8      438.90      446.74      4.00 o 
  -2   0   8       35.47       35.28      0.86 o 
   0   0   8       27.00       23.88      0.98 o 
   2   0   8       87.33       79.33      2.66 o 
   4   0   8       17.14       15.35      1.40 o 
 -11   1   8        8.04        9.56      0.65 o 
  -9   1   8        9.23        9.66      0.46 o 
  -7   1   8       29.99       33.61      0.73 o 
  -5   1   8      109.56      103.10      1.10 o 
  -3   1   8       20.47       18.79      0.47 o 
  -1   1   8      107.80       95.72      1.33 o 
   1   1   8      198.78      182.61      2.00 o 
   3   1   8        2.99        4.62      0.61 o 
   5   1   8        1.19        1.45      0.54 o 
 -12   2   8        1.36        2.51      1.00 o 
 -10   2   8        9.37        8.03      0.49 o 
  -8   2   8       38.87       41.83      1.03 o 
  -6   2   8       66.72       64.00      0.98 o 
  -4   2   8      250.84      244.43      1.85 o 
  -2   2   8       10.60        6.93      0.35 o 
   0   2   8      159.47      144.00      1.71 o 
   2   2   8       67.42       60.75      1.32 o 
   4   2   8        7.43        7.82      0.78 o 
 -11   3   8        8.12        6.51      0.50 o 
  -9   3   8       33.45       36.24      1.06 o 
  -7   3   8        2.35        3.58      0.32 o 
  -5   3   8       85.79       84.57      1.12 o 
  -3   3   8      285.45      287.58      2.62 o 
  -1   3   8      143.01      139.55      1.55 o 
   1   3   8       18.72       15.08      1.10 o 
   3   3   8       41.42       39.93      1.13 o 
   5   3   8       16.17       17.25      1.11 o 
 -10   4   8       45.58       47.49      1.10 o 
  -8   4   8       25.65       28.66      0.65 o 
  -6   4   8        5.60        6.56      0.38 o 
  -4   4   8       41.04       39.40      0.75 o 
  -2   4   8      292.17      281.83      2.60 o 
   0   4   8        1.59        1.05      0.27 o 
   2   4   8        4.46        4.38      0.47 o 
   4   4   8       19.86       21.69      1.14 o 
 -11   5   8       15.34       17.36      0.74 o 
  -9   5   8       23.17       20.88      1.69 o 
  -7   5   8       13.21       12.22      0.50 o 
  -5   5   8        6.45        5.60      0.36 o 
  -3   5   8      102.72       98.01      1.40 o 
  -1   5   8      443.48      451.82      3.68 o 
   1   5   8        1.68        0.86      0.43 o 
   3   5   8       56.50       68.64      1.28 o 
 -10   6   8        4.77        4.95      0.58 o 
  -8   6   8       18.78       17.25      0.60 o 
  -6   6   8       10.91       11.50      0.48 o 
  -4   6   8       24.99       24.01      0.91 o 
  -2   6   8       17.06       16.96      0.79 o 
   0   6   8      131.64      133.83      2.68 o 
   2   6   8       17.03       17.25      1.02 o 
   4   6   8        6.40        7.08      0.66 o 
  -9   7   8        2.63        2.78      0.52 o 
  -7   7   8       30.57       26.68      0.72 o 
  -5   7   8       32.00       32.49      0.86 o 
  -3   7   8       46.59       44.96      0.98 o 
  -1   7   8       64.41       67.77      1.48 o 
   1   7   8       71.19       68.17      1.24 o 
   3   7   8       32.49       37.72      1.18 o 
 -10   8   8        8.83        8.34      0.68 o 
  -8   8   8        4.24        4.65      0.47 o 
  -6   8   8       34.66       29.45      0.74 o 
  -4   8   8        3.69        2.79      0.37 o 
  -2   8   8      171.83      169.70      2.40 o 
   0   8   8       12.01       13.41      0.75 o 
   2   8   8       22.20       25.08      1.53 o 
  -9   9   8        1.27        1.40      0.37 o 
  -7   9   8        5.96        6.71      0.50 o 
  -5   9   8       11.60        9.67      0.68 o 
  -3   9   8       88.90       91.76      2.08 o 
  -1   9   8       36.38       35.26      0.92 o 
   1   9   8        5.20        5.03      0.47 o 
  -8  10   8        2.46        1.69      0.53 o 
  -6  10   8        3.23        4.09      0.45 o 
  -4  10   8       29.36       26.12      0.84 o 
  -2  10   8       18.74       19.74      0.88 o 
   0  10   8        0.90        1.39      0.35 o 
   2  10   8        2.67        2.33      0.83 o 
  -7  11   8        3.60        3.95      0.73 o 
  -5  11   8       26.22       25.67      0.86 o 
  -3  11   8       10.39       10.18      0.70 o 
  -1  11   8        2.52        3.46      0.43 o 
   1  11   8        9.31        9.65      0.88 o 
  -6  12   8        8.65        7.77      0.67 o 
  -4  12   8        0.93        0.43      0.37 o 
  -2  12   8        3.29        4.57      0.56 o 
 -11   1   9        1.24        1.27      0.34 o 
  -9   1   9       10.12       11.14      0.59 o 
  -7   1   9      101.10      102.65      1.44 o 
  -5   1   9      153.55      153.76      1.46 o 
  -3   1   9        0.84        0.79      0.23 o 
  -1   1   9       86.88       79.76      1.27 o 
   1   1   9       29.29       23.18      0.87 o 
   3   1   9       13.64       14.16      0.97 o 
 -10   2   9        6.32        7.14      0.47 o 
  -8   2   9       26.90       27.34      0.72 o 
  -6   2   9       74.50       71.47      1.09 o 
  -4   2   9      106.97      115.32      1.35 o 
  -2   2   9       26.05       27.35      0.66 o 
   0   2   9        1.89        1.30      0.30 o 
   2   2   9        7.09        6.23      0.67 o 
   4   2   9        1.02        1.59      0.77 o 
 -11   3   9        4.05        4.62      0.54 o 
  -9   3   9       19.62       20.68      1.05 o 
  -7   3   9       60.52       63.67      1.06 o 
  -5   3   9       13.60       12.85      0.50 o 
  -3   3   9      193.63      197.28      2.15 o 
  -1   3   9       28.13       25.02      0.74 o 
   1   3   9       18.20       21.69      1.07 o 
   3   3   9        2.20        2.17      0.52 o 
 -10   4   9        1.09        1.03      0.45 o 
  -8   4   9        5.03        4.65      0.39 o 
  -6   4   9        6.63        8.12      0.43 o 
  -4   4   9       22.86       23.15      0.73 o 
  -2   4   9       31.82       28.98      0.80 o 
   0   4   9       42.21       41.59      1.42 o 
   2   4   9        6.41        6.91      0.65 o 
  -9   5   9        7.34        7.17      0.47 o 
  -7   5   9        0.82        0.94      0.28 o 
  -5   5   9       35.84       37.08      0.93 o 
  -3   5   9      140.68      142.68      1.84 o 
  -1   5   9       10.95       11.90      1.24 o 
   1   5   9        9.45       12.69      0.91 o 
   3   5   9        0.23        0.39      0.47 o 
 -10   6   9        2.24        1.92      0.40 o 
  -8   6   9        7.47        5.56      0.42 o 
  -6   6   9        1.36        1.66      0.29 o 
  -4   6   9       24.43       25.35      0.80 o 
  -2   6   9       18.68       16.17      1.25 o 
   0   6   9       22.73       22.03      1.12 o 
   2   6   9       10.13       10.63      0.92 o 
  -9   7   9        0.85        1.16      0.36 o 
  -7   7   9       22.84       20.82      0.67 o 
  -5   7   9       45.13       49.52      1.10 o 
  -3   7   9       47.97       48.31      1.08 o 
  -1   7   9       14.98       17.29      0.82 o 
   1   7   9        6.87        9.30      0.87 o 
  -8   8   9       21.12       23.95      0.89 o 
  -6   8   9        6.84        6.07      0.50 o 
  -4   8   9        3.97        5.29      0.48 o 
  -2   8   9        3.60        2.97      0.47 o 
   0   8   9       16.83       17.05      1.03 o 
  -7   9   9       11.39       10.74      0.63 o 
  -5   9   9        3.41        3.04      0.42 o 
  -3   9   9       20.63       21.61      0.93 o 
  -1   9   9       15.89       18.29      2.00 o 
   1   9   9        3.69        5.14      0.72 o 
  -6  10   9       10.56       11.30      0.65 o 
  -4  10   9        1.72        2.67      0.50 o 
  -2  10   9       32.95       33.51      1.15 o 
   0  10   9        7.22        8.40      0.84 o 
  -5  11   9        3.08        3.66      1.40 o 
  -3  11   9        4.33        4.50      0.58 o 
 -10   0  10        0.83        0.23      0.47 o 
  -8   0  10       39.53       39.66      1.44 o 
  -6   0  10      103.74      112.16      1.84 o 
  -4   0  10       51.78       54.35      1.54 o 
  -2   0  10       10.05       10.70      0.78 o 
   0   0  10       43.54       41.79      1.43 o 
   2   0  10       10.21       15.62      1.42 o 
  -9   1  10       12.20       14.83      0.69 o 
  -7   1  10       39.28       40.98      0.89 o 
  -5   1  10       22.02       24.44      0.67 o 
  -3   1  10        9.09       10.49      1.59 o 
  -1   1  10       31.08       25.84      0.79 o 
   1   1  10        8.20        6.52      0.72 o 
 -10   2  10        9.70       10.01      0.62 o 
  -8   2  10        7.37        6.08      0.44 o 
  -6   2  10       18.67       21.41      0.65 o 
  -4   2  10        0.20        0.28      0.28 o 
  -2   2  10       81.62       76.64      1.91 o 
   0   2  10        3.81        4.28      0.49 o 
   2   2  10        2.61        3.65      1.47 o 
  -9   3  10        2.28        2.21      0.36 o 
  -7   3  10       12.70       14.02      0.57 o 
  -5   3  10       26.67       26.89      1.23 o 
  -3   3  10       51.75       51.08      1.08 o 
  -1   3  10       13.96       12.95      0.89 o 
   1   3  10        9.18        8.40      0.66 o 
 -10   4  10       15.76       14.92      0.71 o 
  -8   4  10        1.38        1.31      0.33 o 
  -6   4  10       41.34       41.20      1.02 o 
  -4   4  10        9.11        8.29      0.53 o 
  -2   4  10        8.92        7.88      0.61 o 
   0   4  10        9.92       12.94      0.95 o 
   2   4  10        8.66       10.81      1.34 o 
  -9   5  10        5.85        5.75      0.62 o 
  -7   5  10        4.07        5.89      0.44 o 
  -5   5  10       42.52       42.20      1.20 o 
  -3   5  10       41.31       37.97      0.98 o 
  -1   5  10        1.68        1.61      0.53 o 
   1   5  10       38.68       43.15      1.60 o 
  -8   6  10       12.28       13.63      0.60 o 
  -6   6  10        1.68        1.36      0.38 o 
  -4   6  10      109.16      111.31      1.72 o 
  -2   6  10        0.93        0.60      0.37 o 
   0   6  10        2.04        2.23      0.58 o 
  -7   7  10        0.81        0.36      0.33 o 
  -5   7  10       11.63        9.07      0.59 o 
  -3   7  10       15.96       19.03      0.90 o 
  -1   7  10        1.04        0.66      0.40 o 
  -8   8  10        3.42        3.89      1.02 o 
  -6   8  10        7.88        6.60      0.54 o 
  -4   8  10        6.15        5.75      0.79 o 
  -2   8  10       18.71       20.06      1.35 o 
  -5   9  10       23.44       26.52      0.92 o 
  -3   9  10       22.89       23.39      1.02 o 
  -9   1  11        0.02        0.05      0.31 o 
  -7   1  11        1.05        0.57      0.33 o 
  -5   1  11       14.51       15.55      0.69 o 
  -3   1  11       28.04       31.78      1.07 o 
  -1   1  11        0.08        0.16      0.28 o 
  -8   2  11        0.59        2.06      0.40 o 
  -6   2  11        0.54        0.79      0.36 o 
  -4   2  11        3.96        2.70      0.49 o 
  -2   2  11       31.58       34.34      1.12 o 
   0   2  11       13.97       17.78      2.35 o 
  -9   3  11       17.87       18.52      0.74 o 
  -7   3  11       11.78       13.40      0.60 o 
  -5   3  11       16.37       17.64      0.74 o 
  -3   3  11        5.09        6.94      0.62 o 
  -1   3  11       25.69       31.57      1.37 o 
  -8   4  11        2.52        2.47      0.38 o 
  -6   4  11       46.24       50.68      1.19 o 
  -4   4  11       17.67       17.44      0.81 o 
  -2   4  11        4.86        5.08      0.72 o 
  -7   5  11        4.69        5.25      0.51 o 
  -5   5  11        1.38        1.65      0.39 o 
  -3   5  11       12.82       13.67      1.16 o 
  -1   5  11        9.02       10.49      0.95 o 
  -6   6  11        8.98        9.73      0.63 o 
  -4   6  11        2.56        3.17      0.44 o 
  -2   6  11        6.77        8.30      0.86 o 
  -5   7  11       27.29       27.67      1.10 o 
  -3   7  11        2.60        1.82      0.79 o 
  -6   0  12       22.92       23.50      1.86 o 
  -4   0  12        3.21        2.66      0.92 o 
  -7   1  12       14.66       18.42      1.55 o 
  -5   1  12       23.38       26.70      1.97 o 
  -3   1  12        0.17        0.79      0.38 o 
  -6   2  12        0.76        1.74      0.42 o 
  -4   2  12       18.11       16.16      1.15 o 
  -5   3  12        4.30        4.38      0.86 o 
                                                 
